# Supplementary material for: Visual-Haptic Size Estimation in Peripersonal Space
Source: Front Neurorobot. 2020 Apr 16;14:18. doi: 10.3389/fnbot.2020.00018 (PMC7177043; doi:10.3389/fnbot.2020.00018)
Supplement: Supplementary Table 1 — PSEs and JNDs for the experiment. [file Table_1.XLSX]

## Sheet: Sheet1
PSE4	PSE5	PSE6	JND4	JND5	JND6
4.64878	6.66457	7.12126	0.975941	1.20952	1.48913
2.57401	5.81137	7.33393	0.844112	1.22274	0.978098
3.34015	4.98079	8.18027	1.43188	1.46785	1.90684
2.06051	4.3296	6.52597	1.84894	1.67331	1.12679
3.53742	5.88087	8.00661	0.581484	0.485837	0.891634
3.80212	6.06101	7.36939	0.826653	1.8008	1.92056
2.21938	4.5113	6.25359	0.715041	1.18717	1.16906
3.11846	6.20123	9.13538	1.44177	1.3422	1.46818
2.54534	4.75773	6.5237	0.501835	0.855228	1.0538
2.81865	4.31051	4.76474	0.451502	0.533072	0.609052
3.85886	4.98117	6.25866	1.92112	1.34169	1.38615
3.7198	5.32688	6.79237	0.507902	1.02005	0.982183
2.89662	5.32503	7.21087	0.649052	0.958173	1.12385
3.77009	5.81978	6.6564	1.44043	1.27943	0.945595
2.85889	4.75264	5.98544	0.873465	1.03332	0.716799
3.63096	5.54598	6.25187	0.42613	0.718338	0.94997
3.26708	4.76195	5.98783	0.531013	0.659777	0.617076
3.77764	5.59389	7.22063	1.32468	1.41047	1.20728
3.08334	5.21246	6.81096	0.600505	1.03561	1.2816
